# Supplementary material for: The Desire for Amputation or Paralyzation: Evidence for Structural Brain Anomalies in Body Integrity Identity Disorder (BIID)
Source: PLoS One. 2016 Nov 10;11(11):e0165789. doi: 10.1371/journal.pone.0165789 (PMC5104450; doi:10.1371/journal.pone.0165789)
Supplement: S2 Dataset — (XLSX) [file pone.0165789.s002.xlsx]

## Sheet: Sheet1
pt/control	Volumes	GM Absolute volume	GM relative volume	WM absolute volume	WM relative volume	TIV cm2
control		665	42.5	577	37.1	1556
control		648	44.8	478	33.1	1445
control		601	42.9	579	31.1	1865
control		570	37.3	499	32.7	1526
control		627	40.2	554	35.5	1561
control		555	37.9	448	30.6	1462
control		625	41.5	539	35	1509
control		549	41.4	448	33.8	1326
control		621	40.4	536	34.8	1539
control		747	43.8	577	33.9	1706
control		722	42	615	35.8	1719
control		626	42.9	489	33.4	1463
control		671	41	566	34.8	1635
control		605	41.3	534	36.5	1464
control		613	39.4	560	36	1556
control		559	40.9	436	31.6	1385
control		531	36.7	542	31.9	1699
control		755	43.3	629	36.1	1742
control		644	40	565	35	1612
control		542	39.4	496	36.1	1375
control		642	36	593	33.2	1784
control		628	42.1	578	38.7	1494
control		715	44.6	559	34.9	1603
control		723	42.3	594	34.8	1708
pt		686	41.9	554	33.8	1636
pt		598	38.6	540	34.9	1548
pt		562	38.6	516	35.4	1456
pt		624	41	544	35.8	1521
pt		691	39.5	623	35.6	1751
pt		668	40.8	570	34.8	1638
pt		622	41.4	519	34.5	1504
pt		733	42.6	626	36.4	1719
